# Supplementary material for: A Comparative Transcriptomic Analysis of Uveal Melanoma and Normal Uveal Melanocyte
Source: PLoS One. 2011 Jan 28;6(1):e16516. doi: 10.1371/journal.pone.0016516 (PMC3030591; doi:10.1371/journal.pone.0016516)
Supplement: Table S3 — Gene profiling and the category of highly-expressed genes in two libraries. (XLS) [file pone.0016516.s003.xls]

## Sheet: Most abundant 100 genes in UM
Ensenmbl name	RPKM value	Protein-Name	Chromosome	Strand	Annotation
ENSG00000185664	9453.7	SILV	12	-	Melanocyte protein Pmel 17 Precursor (Silver locus protein homolog)(Melanocyte lineage-specific antigen GP100)(Melanoma-associated ME20 antigen)(ME20-M)(ME20M) [Contains ME20-S(Secreted melanoma-associated ME20 antigen)(ME20S)(95 kDa melanocyte-specific secreted glycoprotein)] [Source:UniProtKB/Swiss-Prot;Acc:P40967]
ENSG00000084207	4990.38	GSTP1	11	+	Glutathione S-transferase P (EC 2.5.1.18)(GST class-pi)(GSTP1-1) [Source:UniProtKB/Swiss- Prot;Acc:P09211]
ENSG00000111640	3618.19	GAPDH	12	+	Glyceraldehyde-3-phosphate dehydrogenase (GAPDH)(EC 1.2.1.12) [Source:UniProtKB/Swiss-Prot;Acc:P04406]
ENSG00000104904	2148.74	OAZ1	19	+	Ornithine decarboxylase antizyme (ODC-Az) [Source:UniProtKB/Swiss-Prot;Acc:P54368]
ENSG00000159335	1818.34	PTMS	12	+	Parathymosin [Source:UniProtKB/Swiss- Prot;Acc:P20962]
ENSG00000103257	1659.72	SLC7A5	16	-	Large neutral amino acids transporter small subunit 1 (L-type amino acid transporter 1)(Solute carrier family 7 member 5)(y+ system cationic amino acid transporter)(4F2 light chain)(4F2 LC)(4F2LC)(CD98 light chain)(Integral membrane protein E16)(hLAT1) [Source:UniProtKB/Swiss- Prot;Acc:Q01650]
ENSG00000110955	1602.84	ATP5B	12	-	ATP synthase subunit beta, mitochondrial Precursor (EC 3.6.3.14) [Source:UniProtKB/Swiss-Prot;Acc:P06576]
ENSG00000026025	1595.36	VIM	10	+	Vimentin [Source:UniProtKB/Swiss-Prot;Acc:P08670]
ENSG00000107165	1488.65	TYRP1	9	+	5,6-dihydroxyindole-2-carboxylic acid oxidase Precursor (DHICA oxidase)(EC 1.14.18.-)(Tyrosinase-related protein 1)(TRP-1)(TRP1)(TRP)(Catalase B)(Glycoprotein 75)(Melanoma antigen gp75) [Source:UniProtKB/Swiss- Prot;Acc:P17643]
ENSG00000197746	1433.71	PSAP	10	-	Proactivator polypeptide Precursor [Contains Saposin-A(Protein A);Saposin-B-Val;Saposin-B(Sphingolipid activator protein 1)(SAP-1)(Cerebroside sulfate activator)(CSAct)(Dispersin)(Sulfatide/GM1 activator);Saposin-C(Co-beta-glucosidase)(A1 activator)(Glucosylceramidase activator)(Sphingolipid activator protein 2)(SAP-2);Saposin-D(Protein C)(Component C)] [Source:UniProtKB/Swiss-Prot;Acc:P07602]
ENSG00000163399	1387.92	ATP1A1	1	+	Sodium/potassium-transporting ATPase subunit alpha- 1 Precursor (Sodium pump subunit alpha-1)(EC 3.6.3.9)(Na(+)/K(+) ATPase alpha-1 subunit) [Source:UniProtKB/Swiss-Prot;Acc:P05023]
ENSG00000163453	1296.81	IGFBP7	4	-	Insulin-like growth factor-binding protein 7 Precursor (IGF-binding protein 7)(IGFBP-7)(IBP-7)(MAC25 protein)(Prostacyclin-stimulating factor)(PGI2-stimulating factor)(IGFBP-rP1)(Tumor-derived adhesion factor)(TAF) [Source:UniProtKB/Swiss-Prot;Acc:Q16270]
ENSG00000176340	1285.53	COX8A	11	+	Cytochrome c oxidase subunit 8A, mitochondrial Precursor (Cytochrome c oxidase polypeptide VIII- liver/heart)(Cytochrome c oxidase subunit 8-2) [Source:UniProtKB/Swiss-Prot;Acc:P10176]
ENSG00000113140	1246.63	SPARC	5	-	SPARC Precursor (Secreted protein acidic and rich in cysteine)(Osteonectin)(ON)(Basement-membrane protein 40)(BM-40) [Source:UniProtKB/Swiss-Prot;Acc:P09486]
ENSG00000225789	1222.52	MALAT1	11	+	metastasis associated lung adenocarcinoma transcript 1 (non-protein coding) (MALAT1), non-coding RNA [Source:RefSeq DNA;Acc:NR_002819]
ENSG00000161011	1194.98	SQSTM1	5	+	Sequestosome-1 (Phosphotyrosine-independent ligand for the Lck SH2 domain of 62 kDa)(Ubiquitin-binding protein p62)(EBI3-associated protein of 60 kDa)(p60)(EBIAP) [Source:UniProtKB/Swiss-Prot;Acc:Q13501]
ENSG00000100097	1178.81	LGALS1	22	+	Galectin-1 (Lectin galactoside-binding soluble 1)(Beta-galactoside-binding lectin L-14-I)(Lactose-binding lectin 1)(S-Lac lectin 1)(Galaptin)(14 kDa lectin)(HPL)(HBL)(Putative MAPK-activating protein PM12) [Source:UniProtKB/Swiss-Prot;Acc:P09382]
ENSG00000067225	1077.84	PKM2	15	-	Pyruvate kinase isozymes M1/M2 (EC 2.7.1.40)(Pyruvate kinase muscle isozyme)(Pyruvate kinase 2/3)(Cytosolic thyroid hormone-binding protein)(CTHBP)(THBP1) [Source:UniProtKB/Swiss- Prot;Acc:P14618]
ENSG00000166226	1068.47	CCT2	12	+	T-complex protein 1 subunit beta (TCP-1-beta)(CCT- beta) [Source:UniProtKB/Swiss-Prot;Acc:P78371]
ENSG00000154518	1047.13	ATP5G3	2	-	ATP synthase lipid-binding protein, mitochondrial Precursor (ATP synthase proteolipid P3)(ATPase protein 9)(ATPase subunit c) [Source:UniProtKB/Swiss- Prot;Acc:P48201]
ENSG00000142507	1034.18	PSMB6	17	+	Proteasome subunit beta type-6 Precursor (EC 3.4.25.1)(Proteasome delta chain)(Macropain delta chain)(Multicatalytic endopeptidase complex delta chain)(Proteasome subunit Y) [Source:UniProtKB/Swiss- Prot;Acc:P28072]
ENSG00000074800	1024.41	ENO1	1	-	Alpha-enolase (EC 4.2.1.11)(2-phospho-D-glycerate hydro-lyase)(Non-neural enolase)(NNE)(Enolase 1)(Phosphopyruvate hydratase)(C-myc promoter-binding protein)(MBP-1)(MPB-1)(Plasminogen-binding protein) [Source:UniProtKB/Swiss-Prot;Acc:P06733]
ENSG00000167658	1014.54	EEF2	19	-	Elongation factor 2 (EF-2) [Source:UniProtKB/Swiss- Prot;Acc:P13639]
ENSG00000108518	989.27	PFN1	17	-	Profilin-1 (Profilin I) [Source:UniProtKB/Swiss- Prot;Acc:P07737]
ENSG00000131143	983.98	COX4I1	16	+	Cytochrome c oxidase subunit 4 isoform 1, mitochondrial Precursor (Cytochrome c oxidase subunit IV isoform 1)(COX IV-1)(Cytochrome c oxidase polypeptide IV) [Source:UniProtKB/Swiss-Prot;Acc:P13073]
ENSG00000108654	982.7	DDX5	17	-	Probable ATP-dependent RNA helicase DDX5 (EC 3.6.1.-)(DEAD box protein 5)(RNA helicase p68) [Source:UniProtKB/Swiss-Prot;Acc:P17844]
ENSG00000135404	962.38	CD63	12	-	CD63 antigen (Melanoma-associated antigen ME491)(Ocular melanoma-associated antigen)(OMA81H)(Granulophysin)(Tetraspanin-30)(Tspan- 30)(Lysosomal-associated membrane protein 3)(LAMP-3)(CD63 antigen) [Source:UniProtKB/Swiss-Prot;Acc:P08962]
ENSG00000075785	950.89	RAB7A	3	+	Ras-related protein Rab-7a [Source:UniProtKB/Swiss-Prot;Acc:P51149]
ENSG00000204628	946.98	GNB2L1	5	-	Guanine nucleotide-binding protein subunit beta-2- like 1 (Guanine nucleotide-binding protein subunit beta- like protein 12.3)(Receptor of activated protein kinase C 1)(RACK1)(Receptor for activated C kinase)(Cell proliferation-inducing gene 21 protein)(Human lung cancer oncogene 7 protein)(HLC-7) [Source:UniProtKB/Swiss- Prot;Acc:P63244]
ENSG00000117984	866.82	CTSD	11	-	CD225 family protein FLJ76511 [Source:UniProtKB/Swiss-Prot;Acc:A6NMD0]
ENSG00000163191	834.96	S100A11	1	-	Protein S100-A11 (S100 calcium-binding protein A11)(Protein S100C)(Calgizzarin)(MLN 70) [Source:UniProtKB/Swiss-Prot;Acc:P31949]
ENSG00000163956	808.63	LRPAP1	4	-	Alpha-2-macroglobulin receptor-associated protein Precursor (Alpha-2-MRAP)(Low density lipoprotein receptor- related protein-associated protein 1)(RAP) [Source:UniProtKB/Swiss-Prot;Acc:P30533]
ENSG00000131981	804	LGALS3	14	+	Galectin-3 (Galactose-specific lectin 3)(Mac-2 antigen)(IgE-binding protein)(35 kDa lectin)(Carbohydrate- binding protein 35)(CBP 35)(Laminin-binding protein)(Lectin L-29)(L-31)(Galactoside-binding protein)(GALBP) [Source:UniProtKB/Swiss-Prot;Acc:P17931]
ENSG00000122566	777.82	HNRPA2B1	7	-	Heterogeneous nuclear ribonucleoproteins A2/B1 (hnRNP A2 / hnRNP B1) [Source:UniProtKB/Swiss- Prot;Acc:P22626]
ENSG00000213054	768.57	MIA	19	+	Melanoma-derived growth regulatory protein Precursor (Melanoma inhibitory activity) [Source:UniProtKB/Swiss-Prot;Acc:Q16674]
ENSG00000164111	743.49	ANXA5	4	-	Annexin A5 (Annexin-5)(Annexin V)(Lipocortin V)(Endonexin II)(Calphobindin I)(CBP-I)(Placental anticoagulant protein I)(PAP-I)(Placental anticoagulant protein 4)(PP4)(Thromboplastin inhibitor)(Vascular anticoagulant-alpha)(VAC-alpha)(Anchorin CII) [Source:UniProtKB/Swiss-Prot;Acc:P08758]
ENSG00000115414	720.41	FN1	2	-	Fibronectin Precursor (FN)(Cold-insoluble globulin)(CIG) [Contains Ugl-Y1;Ugl-Y2;Ugl-Y3] [Source:UniProtKB/Swiss-Prot;Acc:P02751]
ENSG00000125970	696.28	RALY	20	+	RNA-binding protein Raly (hnRNP associated with lethal yellow homolog)(Autoantigen p542)(Heterogeneous nuclear ribonucleoprotein C-like 2)(hnRNP core protein C- like 2) [Source:UniProtKB/Swiss-Prot;Acc:Q9UKM9]
ENSG00000188229	694.41	TUBB2C	9	+	Tubulin beta-2C chain (Tubulin beta-2 chain) [Source:UniProtKB/Swiss-Prot;Acc:P68371]
ENSG00000140319	685.17	SRP14	15	-	Signal recognition particle 14 kDa protein (SRP14)(18 kDa Alu RNA-binding protein) [Source:UniProtKB/Swiss-Prot;Acc:P37108]
ENSG00000110321	675.59	EIF4G2	11	-	Eukaryotic translation initiation factor 4 gamma 2 (eIF-4-gamma 2)(eIF-4G 2)(eIF4G 2)(p97)(Death-associated protein 5)(DAP-5) [Source:UniProtKB/Swiss- Prot;Acc:P78344]
ENSG00000035862	667.67	TIMP2	17	-	Metalloproteinase inhibitor 2 Precursor (Tissue inhibitor of metalloproteinases 2)(TIMP-2)(CSC-21K) [Source:UniProtKB/Swiss-Prot;Acc:P16035]
ENSG00000149925	655.52	ALDOA	16	+	Fructose-bisphosphate aldolase A (EC 4.1.2.13)(Muscle-type aldolase)(Lung cancer antigen NY-LU- 1) [Source:UniProtKB/Swiss-Prot;Acc:P04075]
ENSG00000096384	623.11	HSP90AB1	6	+	Heat shock protein HSP 90-beta (HSP 90)(HSP 84) [Source:UniProtKB/Swiss-Prot;Acc:P08238]
ENSG00000117118	610.83	SDHB	1	-	Succinate dehydrogenase [ubiquinone] iron-sulfur subunit, mitochondrial Precursor (EC 1.3.5.1)(Iron-sulfur subunit of complex II)(Ip) [Source:UniProtKB/Swiss- Prot;Acc:P21912]
ENSG00000130726	603.45	TRIM28	19	+	Transcription intermediary factor 1-beta (TIF1- beta)(Tripartite motif-containing protein 28)(Nuclear corepressor KAP-1)(KRAB-associated protein 1)(KAP-1)(KRAB- interacting protein 1)(KRIP-1)(RING finger protein 96) [Source:UniProtKB/Swiss-Prot;Acc:Q13263]
ENSG00000179218	600.62	CALR	19	+	Calreticulin Precursor (CRP55)(Calregulin)(HACBP)(ERp60)(grp60) [Source:UniProtKB/Swiss-Prot;Acc:P27797]
ENSG00000187840	592.73	EIF4EBP1	8	+	Eukaryotic translation initiation factor 4E-binding protein 1 (eIF4E-binding protein 1)(4E-BP1)(Phosphorylated heat- and acid-stable protein regulated by insulin 1)(PHAS-I) [Source:UniProtKB/Swiss-Prot;Acc:Q13541]
ENSG00000130985	580.3	UBA1	X	+	Ubiquitin-like modifier-activating enzyme 1 (Ubiquitin-activating enzyme E1)(Protein A1S9) [Source:UniProtKB/Swiss-Prot;Acc:P22314]
ENSG00000160932	576.75	LY6E	8	+	Lymphocyte antigen 6E Precursor (Ly-6E)(Retinoic acid-induced gene E protein)(RIG-E)(Thymic shared antigen 1)(TSA-1)(Stem cell antigen 2)(SCA-2) [Source:UniProtKB/Swiss-Prot;Acc:Q16553]
ENSG00000138869	573.5	CHCHD10	22	-	Coiled-coil-helix-coiled-coil-helix domain- containing protein 10 Precursor (Protein N27C7-4) [Source:UniProtKB/Swiss-Prot;Acc:Q8WYQ3]
ENSG00000161091	568.03	C19orf28	19	-	Uncharacterized MFS-type transporter C19orf28 [Source:UniProtKB/Swiss-Prot;Acc:Q6NUT3]
ENSG00000136235	560.26	GPNMB	7	+	Transmembrane glycoprotein NMB Precursor (Transmembrane glycoprotein HGFIN) [Source:UniProtKB/Swiss-Prot;Acc:Q14956]
ENSG00000092841	557.9	MYL6	12	+	Myosin light polypeptide 6 (Smooth muscle and nonmuscle myosin light chain alkali 6)(Myosin light chain alkali 3)(Myosin light chain 3)(MLC-3)(LC17) [Source:UniProtKB/Swiss-Prot;Acc:P60660]
ENSG00000123416	553.31	TUBA1B	12	-	Tubulin alpha-1B chain (Tubulin alpha-ubiquitous chain)(Alpha-tubulin ubiquitous)(Tubulin K-alpha-1) [Source:UniProtKB/Swiss-Prot;Acc:P68363]
ENSG00000148834	542.07	GSTO1	10	+	Glutathione S-transferase omega-1 (EC 2.5.1.18)(GSTO 1-1) [Source:UniProtKB/Swiss- Prot;Acc:P78417]
ENSG00000118508	533.34	RAB32	6	+	Ras-related protein Rab-32 [Source:UniProtKB/Swiss-Prot;Acc:Q13637]
ENSG00000141522	528.25	ARHGDIA	17	-	Rho GDP-dissociation inhibitor 1 (Rho GDI 1)(Rho- GDI alpha) [Source:UniProtKB/Swiss-Prot;Acc:P52565]
ENSG00000108294	523.25	PSMB3	17	+	Proteasome subunit beta type-3 (EC 3.4.25.1)(Proteasome theta chain)(Proteasome chain 13)(Proteasome component C10-II) [Source:UniProtKB/Swiss- Prot;Acc:P49720]
ENSG00000041357	521.71	PSMA4	15	+	Proteasome subunit alpha type-4 (EC 3.4.25.1)(Proteasome component C9)(Macropain subunit C9)(Multicatalytic endopeptidase complex subunit C9)(Proteasome subunit L) [Source:UniProtKB/Swiss- Prot;Acc:P25789]
ENSG00000011304	511.3	PTBP1	19	+	Polypyrimidine tract-binding protein 1 (PTB)(Heterogeneous nuclear ribonucleoprotein I)(hnRNP I)(57 kDa RNA-binding protein PPTB-1) [Source:UniProtKB/Swiss-Prot;Acc:P26599]
ENSG00000110651	510.92	CD81	11	+	CD81 antigen (26 kDa cell surface protein TAPA- 1)(Target of the antiproliferative antibody 1)(Tetraspanin-28)(Tspan-28)(CD81 antigen) [Source:UniProtKB/Swiss-Prot;Acc:P60033]
ENSG00000198883	502.13	PNMA5	X	-	Paraneoplastic antigen-like protein 5 (Tumor antigen BJ-HCC-25) [Source:UniProtKB/Swiss- Prot;Acc:Q96PV4]
ENSG00000111328	500.77	CDK2AP1	12	-	Cyclin-dependent kinase 2-associated protein 1 (CDK2-associated protein 1)(Putative oral cancer suppressor)(Deleted in oral cancer 1)(DOC-1) [Source:UniProtKB/Swiss-Prot;Acc:O14519]
ENSG00000109099	496.45	PMP22	17	-	Peripheral myelin protein 22 (PMP-22)(Growth arrest-specific protein 3)(GAS-3) [Source:UniProtKB/Swiss- Prot;Acc:Q01453]
ENSG00000173812	492.59	EIF1	17	+	Eukaryotic translation initiation factor 1 (eIF1)(Protein translation factor SUI1 homolog)(Sui1iso1)(A121) [Source:UniProtKB/Swiss- Prot;Acc:P41567]
ENSG00000134440	486.87	NARS	18	-	Asparaginyl-tRNA synthetase, cytoplasmic (EC 6.1.1.22)(Asparagine--tRNA ligase)(AsnRS) [Source:UniProtKB/Swiss-Prot;Acc:O43776]
ENSG00000118515	484.74	SGK1	6	-	Serine/threonine-protein kinase Sgk1 (EC 2.7.11.1)(Serum/glucocorticoid-regulated kinase 1) [Source:UniProtKB/Swiss-Prot;Acc:O00141]
ENSG00000108828	478.76	VAT1	17	-	Synaptic vesicle membrane protein VAT-1 homolog (EC 1.-.-.-) [Source:UniProtKB/Swiss-Prot;Acc:Q99536]
ENSG00000125148	477.29	MT2A	16	+	Metallothionein-2 (MT-2)(Metallothionein-II)(MT- II)(Metallothionein-2A) [Source:UniProtKB/Swiss- Prot;Acc:P02795]
ENSG00000168003	476.79	SLC3A2	11	+	4F2 cell-surface antigen heavy chain (4F2hc)(Lymphocyte activation antigen 4F2 large subunit)(4F2 heavy chain antigen)(CD98 antigen) [Source:UniProtKB/Swiss-Prot;Acc:P08195]
ENSG00000058262	473.19	SEC61A1	3	+	Protein transport protein Sec61 subunit alpha isoform 1 (Sec61 alpha-1) [Source:UniProtKB/Swiss- Prot;Acc:P61619]
ENSG00000089693	473.11	MLF2	12	-	Myeloid leukemia factor 2 (Myelodysplasia-myeloid leukemia factor 2) [Source:UniProtKB/Swiss- Prot;Acc:Q15773]
ENSG00000089280	472.15	FUS	16	+	RNA-binding protein FUS (Oncogene FUS)(Oncogene TLS)(Translocated in liposarcoma protein)(POMp75)(75 kDa DNA-pairing protein) [Source:UniProtKB/Swiss- Prot;Acc:P35637]
ENSG00000159377	470.8	PSMB4	1	+	Proteasome subunit beta type-4 Precursor (Proteasome beta chain)(EC 3.4.25.1)(Macropain beta chain)(Multicatalytic endopeptidase complex beta chain)(Proteasome chain 3)(HSN3)(HsBPROS26) [Source:UniProtKB/Swiss-Prot;Acc:P28070]
ENSG00000113732	467.56	ATP6V0E	5	+	V-type proton ATPase subunit e 1 (V-ATPase subunit e 1)(Vacuolar proton pump subunit e 1)(V-ATPase 9.2 kDa membrane accessory protein)(V-ATPase M9.2 subunit) [Source:UniProtKB/Swiss-Prot;Acc:O15342]
ENSG00000136270	466.06	TBRG4	7	-	Protein TBRG4 (Transforming growth factor beta regulator 4)(Cell cycle progression restoration protein 2)(Cell cycle progression protein 2)(FAST kinase domain- containing protein 4) [Source:UniProtKB/Swiss- Prot;Acc:Q969Z0]
ENSG00000205336	464.56	GPR56	16	+	G-protein coupled receptor 56 Precursor (Protein TM7XN1) [Source:UniProtKB/Swiss-Prot;Acc:Q9Y653]
ENSG00000073060	463.77	SCARB1	12	-	Scavenger receptor class B member 1 (SRB1)(SR- BI)(CD36 antigen-like 1)(CD36 and LIMPII analogous 1)(CLA- 1)(Collagen type I receptor, thrombospondin receptor-like 1)(CD36 antigen) [Source:UniProtKB/Swiss-Prot;Acc:Q8WTV0]
ENSG00000079739	459.63	PGM1	1	+	Phosphoglucomutase-1 (PGM 1)(EC 5.4.2.2)(Glucose phosphomutase 1) [Source:UniProtKB/Swiss-Prot;Acc:P36871]
ENSG00000117318	458.45	ID3	1	-	DNA-binding protein inhibitor ID-3 (Inhibitor of DNA binding 3)(ID-like protein inhibitor HLH 1R21)(Helix- loop-helix protein HEIR-1) [Source:UniProtKB/Swiss- Prot;Acc:Q02535]
ENSG00000118705	456.12	RPN2	20	+	Dolichyl-diphosphooligosaccharide--protein glycosyltransferase subunit 2 Precursor (EC 2.4.1.119)(Dolichyl-diphosphooligosaccharide--protein glycosyltransferase 63 kDa subunit)(Ribophorin- 2)(Ribophorin II)(RPN-II)(RIBIIR) [Source:UniProtKB/Swiss- Prot;Acc:P04844]
ENSG00000063244	451.22	U2AF2	19	+	Splicing factor U2AF 65 kDa subunit (U2 auxiliary factor 65 kDa subunit)(hU2AF65)(hU2AF(65))(U2 snRNP auxiliary factor large subunit) [Source:UniProtKB/Swiss- Prot;Acc:P26368]
ENSG00000109971	449.6	HSPA8	11	-	Heat shock cognate 71 kDa protein (Heat shock 70 kDa protein 8) [Source:UniProtKB/Swiss-Prot;Acc:P11142]
ENSG00000111775	446	COX6A1	12	+	Cytochrome c oxidase subunit 6A1, mitochondrial Precursor (Cytochrome c oxidase polypeptide VIa-liver) [Source:UniProtKB/Swiss-Prot;Acc:P12074]
ENSG00000119421	429.4	NDUFA8	9	-	NADH dehydrogenase [ubiquinone] 1 alpha subcomplex subunit 8 (NADH-ubiquinone oxidoreductase 19 kDa subunit)(Complex I-19kD)(CI-19kD)(Complex I-PGIV)(CI-PGIV) [Source:UniProtKB/Swiss-Prot;Acc:P51970]
ENSG00000030582	427.83	GRN	17	+	Granulins Precursor (Proepithelin)(PEPI) [Contains Acrogranin;Paragranulin;Granulin-1(Granulin G);Granulin- 2(Granulin F);Granulin-3(Granulin B);Granulin-4(Granulin A);Granulin-5(Granulin C);Granulin-6(Granulin D);Granulin- 7(Granulin E)] [Source:UniProtKB/Swiss-Prot;Acc:P28799]
ENSG00000086598	417.63	TMED2	12	+	Transmembrane emp24 domain-containing protein 2 Precursor (Membrane protein p24A) [Source:UniProtKB/Swiss- Prot;Acc:Q15363]
ENSG00000101182	414.92	PSMA7	20	-	Proteasome subunit alpha type-7 (EC 3.4.25.1)(Proteasome subunit RC6-1)(Proteasome subunit XAPC7) [Source:UniProtKB/Swiss-Prot;Acc:O14818]
ENSG00000166710	412.64	B2M	15	+	Beta-2-microglobulin Precursor [Contains Beta-2- microglobulin form pI 5.3] [Source:UniProtKB/Swiss- Prot;Acc:P61769]
ENSG00000163931	407.82	TKT	3	-	Transketolase (TK)(EC 2.2.1.1) [Source:UniProtKB/Swiss-Prot;Acc:P29401]
ENSG00000167978	407.32	SRRM2	16	+	Serine/arginine repetitive matrix protein 2 (Serine/arginine-rich splicing factor-related nuclear matrix protein of 300 kDa)(Ser/Arg-related nuclear matrix protein)(SR-related nuclear matrix protein of 300 kDa)(Splicing coactivator subunit SRm300)(300 kDa nuclear matrix antigen) [Source:UniProtKB/Swiss-Prot;Acc:Q9UQ35]
ENSG00000116560	406.51	SFPQ	1	-	Splicing factor, proline- and glutamine-rich (Polypyrimidine tract-binding protein-associated-splicing factor)(PTB-associated-splicing factor)(PSF)(DNA-binding p52/p100 complex, 100 kDa subunit)(100 kDa DNA-pairing protein)(hPOMp100) [Source:UniProtKB/Swiss- Prot;Acc:P23246]
ENSG00000109846	400.32	CRYAB	11	-	Alpha-crystallin B chain (Alpha(B)- crystallin)(Rosenthal fiber component)(Heat shock protein beta-5)(HspB5)(Renal carcinoma antigen NY-REN-27) [Source:UniProtKB/Swiss-Prot;Acc:P02511]
ENSG00000113845	400.11	C3orf1	3	+	Transmembrane protein C3orf1 (Protein M5-14) [Source:UniProtKB/Swiss-Prot;Acc:Q9NPL8]
ENSG00000164932	399.47	CTHRC1	8	+	Collagen triple helix repeat-containing protein 1 Precursor (NMTC1 protein) [Source:UniProtKB/Swiss- Prot;Acc:Q96CG8]
ENSG00000126267	396.66	COX6B1	19	+	Cytochrome c oxidase subunit 6B1 (Cytochrome c oxidase subunit VIb isoform 1)(COX VIb-1) [Source:UniProtKB/Swiss-Prot;Acc:P14854]
ENSG00000127184	396.04	COX7	5	+	Cytochrome c oxidase subunit 7C, mitochondrial Precursor (Cytochrome c oxidase polypeptide VIIc) [Source:UniProtKB/Swiss-Prot;Acc:P15954]
ENSG00000155876	394.92	RRAGA	9	+	Ras-related GTP-binding protein A (Rag A)(RagA)(Adenovirus E3 14.7 kDa-interacting protein 1)(FIP-1) [Source:UniProtKB/Swiss-Prot;Acc:Q7L523]
ENSG00000065518	390.97	NDUFB4	3	+	NADH dehydrogenase [ubiquinone] 1 beta subcomplex subunit 4 (NADH-ubiquinone oxidoreductase B15 subunit)(Complex I-B15)(CI-B15) [Source:UniProtKB/Swiss- Prot;Acc:O95168]

## Sheet: Most abundant 100 genes in NUM
Ensenmbl name	RPKM value	Protein-Name	Chromosome	Strand	Annotation
ENSG00000185664	62452.6	SILV	12	-	Melanocyte protein Pmel 17 Precursor (Silver locus protein homolog)(Melanocyte lineage-specific antigen GP100)(Melanoma-associated ME20 antigen)(ME20-M)(ME20M) [Contains ME20-S(Secreted melanoma-associated ME20 antigen)(ME20S)(95 kDa melanocyte-specific secreted glycoprotein)] [Source:UniProtKB/Swiss-Prot;Acc:P40967]
ENSG00000107165	12107.6	TYRP1	9	+	5,6-dihydroxyindole-2-carboxylic acid oxidase Precursor (DHICA oxidase)(EC 1.14.18.-)(Tyrosinase-related protein 1)(TRP-1)(TRP1)(TRP)(Catalase B)(Glycoprotein 75)(Melanoma antigen gp75) [Source:UniProtKB/Swiss- Prot;Acc:P17643]
ENSG00000167658	5228.86	EEF2	19	-	Elongation factor 2 (EF-2) [Source:UniProtKB/Swiss- Prot;Acc:P13639]
ENSG00000026025	5177.91	VIM	10	+	Vimentin [Source:UniProtKB/Swiss-Prot;Acc:P08670]
ENSG00000163453	4316.69	IGFBP7	4	-	Insulin-like growth factor-binding protein 7 Precursor (IGF-binding protein 7)(IGFBP-7)(IBP-7)(MAC25 protein)(Prostacyclin-stimulating factor)(PGI2-stimulating factor)(IGFBP-rP1)(Tumor-derived adhesion factor)(TAF) [Source:UniProtKB/Swiss-Prot;Acc:Q16270]
ENSG00000184009	3176.1	ACTG1	17	-	Actin, cytoplasmic 2 (Gamma-actin) [Contains Actin, cytoplasmic 2, N-terminally processed] [Source:UniProtKB/Swiss-Prot;Acc:P63261]
ENSG00000103257	2723.99	SLC7A5	16	-	Large neutral amino acids transporter small subunit 1 (L-type amino acid transporter 1)(Solute carrier family 7 member 5)(y+ system cationic amino acid transporter)(4F2 light chain)(4F2 LC)(4F2LC)(CD98 light chain)(Integral membrane protein E16)(hLAT1) [Source:UniProtKB/Swiss- Prot;Acc:Q01650]
ENSG00000204628	2683.06	GNB2L1	5	-	Guanine nucleotide-binding protein subunit beta-2- like 1 (Guanine nucleotide-binding protein subunit beta- like protein 12.3)(Receptor of activated protein kinase C 1)(RACK1)(Receptor for activated C kinase)(Cell proliferation-inducing gene 21 protein)(Human lung cancer oncogene 7 protein)(HLC-7) [Source:UniProtKB/Swiss- Prot;Acc:P63244]
ENSG00000136235	2619.6	GPNMB	7	+	Transmembrane glycoprotein NMB Precursor (Transmembrane glycoprotein HGFIN) [Source:UniProtKB/Swiss-Prot;Acc:Q14956]
ENSG00000035862	2564.85	TIMP2	17	-	Metalloproteinase inhibitor 2 Precursor (Tissue inhibitor of metalloproteinases 2)(TIMP-2)(CSC-21K) [Source:UniProtKB/Swiss-Prot;Acc:P16035]
ENSG00000108828	2443.07	VAT1	17	-	Synaptic vesicle membrane protein VAT-1 homolog (EC 1.-.-.-) [Source:UniProtKB/Swiss-Prot;Acc:Q99536]
ENSG00000197746	2438.03	PSAP	10	-	Proactivator polypeptide Precursor [Contains Saposin-A(Protein A);Saposin-B-Val;Saposin-B(Sphingolipid activator protein 1)(SAP-1)(Cerebroside sulfate activator)(CSAct)(Dispersin)(Sulfatide/GM1 activator);Saposin-C(Co-beta-glucosidase)(A1 activator)(Glucosylceramidase activator)(Sphingolipid activator protein 2)(SAP-2);Saposin-D(Protein C)(Component C)] [Source:UniProtKB/Swiss-Prot;Acc:P07602]
ENSG00000087086	2304.02	FTL	19	+	Ferritin light chain (Ferritin L subunit) [Source:UniProtKB/Swiss-Prot;Acc:P02792]
ENSG00000135404	2140.34	CD63	12	-	CD63 antigen (Melanoma-associated antigen ME491)(Ocular melanoma-associated antigen)(OMA81H)(Granulophysin)(Tetraspanin-30)(Tspan- 30)(Lysosomal-associated membrane protein 3)(LAMP-3)(CD63 antigen) [Source:UniProtKB/Swiss-Prot;Acc:P08962]
ENSG00000132386	2071.24	SERPINF1	17	+	Pigment epithelium-derived factor Precursor (PEDF)(Serpin-F1)(EPC-1) [Source:UniProtKB/Swiss- Prot;Acc:P36955]
ENSG00000158747	2064.96	NBL1	1	+	Neuroblastoma suppressor of tumorigenicity 1 Precursor (Zinc finger protein DAN)(N03)(DAN domain family member 1) [Source:UniProtKB/Swiss-Prot;Acc:P41271]
ENSG00000095739	2008.97	BAMBI	10	+	BMP and activin membrane-bound inhibitor homolog Precursor (Putative transmembrane protein NMA)(Non- metastatic gene A protein) [Source:UniProtKB/Swiss- Prot;Acc:Q13145]
ENSG00000077498	1990.24	TYRL	11	+	Tyrosinase Precursor (EC 1.14.18.1)(Monophenol monooxygenase)(Tumor rejection antigen AB)(SK29-AB)(LB24- AB) [Source:UniProtKB/Swiss-Prot;Acc:P14679]
ENSG00000113140	1760.48	SPARC	5	-	SPARC Precursor (Secreted protein acidic and rich in cysteine)(Osteonectin)(ON)(Basement-membrane protein 40)(BM-40) [Source:UniProtKB/Swiss-Prot;Acc:P09486]
ENSG00000110955	1678.98	ATP5B	12	-	ATP synthase subunit beta, mitochondrial Precursor (EC 3.6.3.14) [Source:UniProtKB/Swiss-Prot;Acc:P06576]
ENSG00000118508	1668.04	RAB32	6	+	Ras-related protein Rab-32 [Source:UniProtKB/Swiss-Prot;Acc:Q13637]
ENSG00000130513	1642.46	GDF15	19	+	Growth/differentiation factor 15 Precursor (GDF- 15)(Placental bone morphogenetic protein)(Placental TGF- beta)(Macrophage inhibitory cytokine 1)(MIC-1)(Prostate differentiation factor)(NSAID-activated gene 1 protein)(NAG-1)(NSAID-regulated gene 1 protein)(NRG-1) [Source:UniProtKB/Swiss-Prot;Acc:Q99988]
ENSG00000140105	1470.57	WARS	14	-	Tryptophanyl-tRNA synthetase, cytoplasmic (EC 6.1.1.2)(Tryptophan--tRNA ligase)(TrpRS)(Interferon- induced protein 53)(IFP53)(hWRS) [Source:UniProtKB/Swiss- Prot;Acc:P23381]
ENSG00000163399	1444.18	ATP1A1	1	+	Sodium/potassium-transporting ATPase subunit alpha- 1 Precursor (Sodium pump subunit alpha-1)(EC 3.6.3.9)(Na(+)/K(+) ATPase alpha-1 subunit) [Source:UniProtKB/Swiss-Prot;Acc:P05023]
ENSG00000134531	1326	EMP1	12	+	Epithelial membrane protein 1 (EMP-1)(Tumor- associated membrane protein)(CL-20)(Protein B4B) [Source:UniProtKB/Swiss-Prot;Acc:P54849]
ENSG00000104904	1268.23	OAZ1	19	+	Ornithine decarboxylase antizyme (ODC-Az) [Source:UniProtKB/Swiss-Prot;Acc:P54368]
ENSG00000161011	1234.92	SQSTM1	5	+	Sequestosome-1 (Phosphotyrosine-independent ligand for the Lck SH2 domain of 62 kDa)(Ubiquitin-binding protein p62)(EBI3-associated protein of 60 kDa)(p60)(EBIAP) [Source:UniProtKB/Swiss-Prot;Acc:Q13501]
ENSG00000115828	1220.09	QPCT	2	+	Glutaminyl-peptide cyclotransferase Precursor (EC 2.3.2.5)(Glutaminyl-tRNA cyclotransferase)(Glutaminyl cyclase)(QC)(Glutamyl cyclase)(EC) [Source:UniProtKB/Swiss-Prot;Acc:Q16769]
ENSG00000161544	1216.02	CYGB	17	-	Cytoglobin (Histoglobin)(HGb)(Stellate cell activation-associated protein) [Source:UniProtKB/Swiss- Prot;Acc:Q8WWM9]
ENSG00000087245	1187.97	MMP2	16	+	72 kDa type IV collagenase Precursor (EC 3.4.24.24)(72 kDa gelatinase)(Matrix metalloproteinase- 2)(MMP-2)(Gelatinase A)(TBE-1) [Source:UniProtKB/Swiss- Prot;Acc:P08253]
ENSG00000115902	1143.11	SLC1A4	2	+	Neutral amino acid transporter A (Alanine/serine/cysteine/threonine transporter)(ASCT1)(SATT)(Solute carrier family 1 member 4) [Source:UniProtKB/Swiss-Prot;Acc:P43007]
ENSG00000159335	1115.71	PTMS	12	+	Parathymosin [Source:UniProtKB/Swiss- Prot;Acc:P20962]
ENSG00000071575	1091.96	TRIB2	2	+	Tribbles homolog 2 (TRB-2) [Source:UniProtKB/Swiss- Prot;Acc:Q92519]
ENSG00000176340	1079.37	COX8A	11	+	Cytochrome c oxidase subunit 8A, mitochondrial Precursor (Cytochrome c oxidase polypeptide VIII- liver/heart)(Cytochrome c oxidase subunit 8-2) [Source:UniProtKB/Swiss-Prot;Acc:P10176]
ENSG00000084207	1066.08	GSTP1	11	+	Glutathione S-transferase P (EC 2.5.1.18)(GST class-pi)(GSTP1-1) [Source:UniProtKB/Swiss- Prot;Acc:P09211]
ENSG00000161091	1056	C19orf28	19	-	Uncharacterized MFS-type transporter C19orf28 [Source:UniProtKB/Swiss-Prot;Acc:Q6NUT3]
ENSG00000164111	1054.91	ANXA5	4	-	Annexin A5 (Annexin-5)(Annexin V)(Lipocortin V)(Endonexin II)(Calphobindin I)(CBP-I)(Placental anticoagulant protein I)(PAP-I)(Placental anticoagulant protein 4)(PP4)(Thromboplastin inhibitor)(Vascular anticoagulant-alpha)(VAC-alpha)(Anchorin CII) [Source:UniProtKB/Swiss-Prot;Acc:P08758]
ENSG00000120215	1050.32	MLANA	9	+	Melanoma antigen recognized by T-cells 1 (MART- 1)(Melan-A protein)(Antigen SK29-AA)(Antigen LB39-AA) [Source:UniProtKB/Swiss-Prot;Acc:Q16655]
ENSG00000109846	999.89	CRYAB	11	-	Alpha-crystallin B chain (Alpha(B)- crystallin)(Rosenthal fiber component)(Heat shock protein beta-5)(HspB5)(Renal carcinoma antigen NY-REN-27) [Source:UniProtKB/Swiss-Prot;Acc:P02511]
ENSG00000074800	986.29	ENO1	1	-	Alpha-enolase (EC 4.2.1.11)(2-phospho-D-glycerate hydro-lyase)(Non-neural enolase)(NNE)(Enolase 1)(Phosphopyruvate hydratase)(C-myc promoter-binding protein)(MBP-1)(MPB-1)(Plasminogen-binding protein) [Source:UniProtKB/Swiss-Prot;Acc:P06733]
ENSG00000173812	985.4	EIF1	17	+	Eukaryotic translation initiation factor 1 (eIF1)(Protein translation factor SUI1 homolog)(Sui1iso1)(A121) [Source:UniProtKB/Swiss- Prot;Acc:P41567]
ENSG00000108679	967.07	LGALS3BP	17	-	Galectin-3-binding protein Precursor (Lectin galactoside-binding soluble 3-binding protein)(Mac-2- binding protein)(Mac-2 BP)(MAC2BP)(Tumor-associated antigen 90K)(Basement membrane autoantigen p105) [Source:UniProtKB/Swiss-Prot;Acc:Q08380]
ENSG00000141522	966.27	ARHGDIA	17	-	Rho GDP-dissociation inhibitor 1 (Rho GDI 1)(Rho- GDI alpha) [Source:UniProtKB/Swiss-Prot;Acc:P52565]
ENSG00000166710	956.64	B2M	15	+	Beta-2-microglobulin Precursor [Contains Beta-2- microglobulin form pI 5.3] [Source:UniProtKB/Swiss- Prot;Acc:P61769]
ENSG00000104763	951.95	ASAH1	8	-	Acid ceramidase Precursor (AC)(EC 3.5.1.23)(Acylsphingosine deacylase)(N-acylsphingosine amidohydrolase)(Putative 32 kDa heart protein)(PHP32) [Contains Acid ceramidase subunit alpha;Acid ceramidase subunit beta] [Source:UniProtKB/Swiss-Prot;Acc:Q13510]
ENSG00000110651	943.35	CD81	11	+	CD81 antigen (26 kDa cell surface protein TAPA- 1)(Target of the antiproliferative antibody 1)(Tetraspanin-28)(Tspan-28)(CD81 antigen) [Source:UniProtKB/Swiss-Prot;Acc:P60033]
ENSG00000123892	938.96	RAB38	11	-	Ras-related protein Rab-38 (Antigen NY-MEL-1) [Source:UniProtKB/Swiss-Prot;Acc:P57729]
ENSG00000034510	910.22	TMSB10	2	+	Thymosin beta-10 [Source:UniProtKB/Swiss- Prot;Acc:P63313]
ENSG00000179218	888.05	CALR	19	+	Calreticulin Precursor (CRP55)(Calregulin)(HACBP)(ERp60)(grp60) [Source:UniProtKB/Swiss-Prot;Acc:P27797]
ENSG00000181019	865.58	NQO1	16	-	NAD(P)H dehydrogenase [quinone] 1 (EC 1.6.5.2)(Quinone reductase 1)(NAD(P)H:quinone oxidoreductase 1)(QR1)(DT- diaphorase)(DTD)(Azoreductase)(Phylloquinone reductase)(Menadione reductase) [Source:UniProtKB/Swiss- Prot;Acc:P15559]
ENSG00000075785	850.84	RAB7A	3	+	Ras-related protein Rab-7a [Source:UniProtKB/Swiss-Prot;Acc:P51149]
ENSG00000163430	845.81	FSTL1	3	-	Follistatin-related protein 1 Precursor (Follistatin-like 1) [Source:UniProtKB/Swiss- Prot;Acc:Q12841]
ENSG00000139644	830.84	TMBIM6	12	+	Bax inhibitor 1 (BI-1)(Testis-enhanced gene transcript protein)(Transmembrane BAX inhibitor motif- containing protein 6) [Source:UniProtKB/Swiss- Prot;Acc:P55061]
ENSG00000143761	828.89	ARF1	1	+	ADP-ribosylation factor 1 [Source:UniProtKB/Swiss- Prot;Acc:P84077]
ENSG00000135929	815.05	CYP27A1	2	+	Sterol 26-hydroxylase, mitochondrial Precursor (EC 1.14.13.15)(Cytochrome P450 27)(Cytochrome P- 450C27/25)(Sterol 27-hydroxylase)(Vitamin D(3) 25- hydroxylase)(5-beta-cholestane-3-alpha,7-alpha,12-alpha- triol 27-hydroxylase) [Source:UniProtKB/Swiss- Prot;Acc:Q02318]
ENSG00000167291	810.44	TBC1D16	17	-	TBC1 domain family member 16 [Source:UniProtKB/Swiss-Prot;Acc:Q8TBP0]
ENSG00000177697	799.53	CD151	11	+	CD151 antigen (Platelet-endothelial tetraspan antigen 3)(PETA-3)(GP27)(Membrane glycoprotein SFA- 1)(Tetraspanin-24)(Tspan-24)(CD151 antigen) [Source:UniProtKB/Swiss-Prot;Acc:P48509]
ENSG00000168003	794.39	SLC3A2	11	+	4F2 cell-surface antigen heavy chain (4F2hc)(Lymphocyte activation antigen 4F2 large subunit)(4F2 heavy chain antigen)(CD98 antigen) [Source:UniProtKB/Swiss-Prot;Acc:P08195]
ENSG00000185883	792.76	ATP6V0C	16	+	V-type proton ATPase 16 kDa proteolipid subunit (V- ATPase 16 kDa proteolipid subunit)(Vacuolar proton pump 16 kDa proteolipid subunit) [Source:UniProtKB/Swiss- Prot;Acc:P27449]
ENSG00000130203	765.52	APOE	19	+	Apolipoprotein E Precursor (Apo-E) [Source:UniProtKB/Swiss-Prot;Acc:P02649]
ENSG00000166340	756.08	TPP1	11	-	Tripeptidyl-peptidase 1 Precursor (TPP-1)(EC 3.4.14.9)(Tripeptidyl-peptidase I)(TPP-I)(Tripeptidyl aminopeptidase)(Lysosomal pepstatin-insensitive protease)(LPIC)(Cell growth-inhibiting gene 1 protein) [Source:UniProtKB/Swiss-Prot;Acc:O14773]
ENSG00000169100	753.07	SLC25A6	X	-	ADP/ATP translocase 3 (Adenine nucleotide translocator 2)(ANT 3)(ADP,ATP carrier protein 3)(Solute carrier family 25 member 6)(ADP,ATP carrier protein, isoform T2) [Source:UniProtKB/Swiss-Prot;Acc:P12236]
ENSG00000172270	748.91	BSG	19	+	Basigin Precursor (Leukocyte activation antigen M6)(Collagenase stimulatory factor)(Extracellular matrix metalloproteinase inducer)(EMMPRIN)(5F7)(Tumor cell- derived collagenase stimulatory factor)(TCSF)(OK blood group antigen)(CD147 antigen) [Source:UniProtKB/Swiss- Prot;Acc:P35613]
ENSG00000126247	745.42	CAPNS1	19	+	Calpain small subunit 1 (CSS1)(Calcium-dependent protease small subunit 1)(Calcium-dependent protease small subunit)(CDPS)(Calpain regulatory subunit)(Calcium- activated neutral proteinase small subunit)(CANP small subunit) [Source:UniProtKB/Swiss-Prot;Acc:P04632]
ENSG00000100097	726.33	LGALS1	22	+	Galectin-1 (Lectin galactoside-binding soluble 1)(Beta-galactoside-binding lectin L-14-I)(Lactose-binding lectin 1)(S-Lac lectin 1)(Galaptin)(14 kDa lectin)(HPL)(HBL)(Putative MAPK-activating protein PM12) [Source:UniProtKB/Swiss-Prot;Acc:P09382]
ENSG00000160213	712.65	CSTB	21	-	Cystatin-B (Stefin-B)(Liver thiol proteinase inhibitor)(CPI-B) [Source:UniProtKB/Swiss- Prot;Acc:P04080]
ENSG00000076706	705.48	MCAM	11	-	Cell surface glycoprotein MUC18 Precursor (Melanoma-associated antigen MUC18)(Melanoma cell adhesion molecule)(Melanoma-associated antigen A32)(S-endo 1 endothelial-associated antigen)(Cell surface glycoprotein P1H12)(CD146 antigen) [Source:UniProtKB/Swiss- Prot;Acc:P43121]
ENSG00000135069	681.51	PSAT1	9	+	Phosphoserine aminotransferase (EC 2.6.1.52)(Phosphohydroxythreonine aminotransferase)(PSAT) [Source:UniProtKB/Swiss-Prot;Acc:Q9Y617]
ENSG00000100146	678.32	SOX10	22	-	Transcription factor SOX-10 [Source:UniProtKB/Swiss-Prot;Acc:P56693]
ENSG00000110092	671.62	CCND1	11	+	G1/S-specific cyclin-D1 (PRAD1 oncogene)(BCL-1 oncogene) [Source:UniProtKB/Swiss-Prot;Acc:P24385]
ENSG00000175130	662.4	MARCKSL1	1	-	MARCKS-related protein (MARCKS-like protein 1)(Macrophage myristoylated alanine-rich C kinase substrate)(Mac-MARCKS)(MacMARCKS) [Source:UniProtKB/Swiss- Prot;Acc:P49006]
ENSG00000132692	646.9	BCAN	1	+	Brevican core protein Precursor (Brain-enriched hyaluronan-binding protein)(Protein BEHAB) [Source:UniProtKB/Swiss-Prot;Acc:Q96GW7]
ENSG00000143772	641.23	ITPKB	1	-	Inositol-trisphosphate 3-kinase B (EC 2.7.1.127)(Inositol 1,4,5-trisphosphate 3-kinase B)(IP3 3- kinase B)(IP3K-B)(IP3K B) [Source:UniProtKB/Swiss- Prot;Acc:P27987]
ENSG00000131143	637.17	COX4I1	16	+	Cytochrome c oxidase subunit 4 isoform 1, mitochondrial Precursor (Cytochrome c oxidase subunit IV isoform 1)(COX IV-1)(Cytochrome c oxidase polypeptide IV) [Source:UniProtKB/Swiss-Prot;Acc:P13073]
ENSG00000163191	627.55	S100A11	1	-	Protein S100-A11 (S100 calcium-binding protein A11)(Protein S100C)(Calgizzarin)(MLN 70) [Source:UniProtKB/Swiss-Prot;Acc:P31949]
ENSG00000137575	623.05	SDCBP	8	+	Syntenin-1 (Syndecan-binding protein 1)(Melanoma differentiation-associated protein 9)(MDA-9)(Scaffold protein Pbp1)(Pro-TGF-alpha cytoplasmic domain-interacting protein 18)(TACIP18) [Source:UniProtKB/Swiss- Prot;Acc:O00560]
ENSG00000149925	622.45	ALDOA	16	+	Fructose-bisphosphate aldolase A (EC 4.1.2.13)(Muscle-type aldolase)(Lung cancer antigen NY-LU- 1) [Source:UniProtKB/Swiss-Prot;Acc:P04075]
ENSG00000187840	621.66	EIF4EBP1	8	+	Eukaryotic translation initiation factor 4E-binding protein 1 (eIF4E-binding protein 1)(4E-BP1)(Phosphorylated heat- and acid-stable protein regulated by insulin 1)(PHAS-I) [Source:UniProtKB/Swiss-Prot;Acc:Q13541]
ENSG00000160014	614.69	CALM3	19	+	Calmodulin (CaM) [Source:UniProtKB/Swiss- Prot;Acc:P62158]
ENSG00000143387	612.6	CTSK	1	-	Cathepsin K Precursor (EC 3.4.22.38)(Cathepsin O)(Cathepsin X)(Cathepsin O2) [Source:UniProtKB/Swiss- Prot;Acc:P43235]
ENSG00000101850	607.74	GPR143	X	-	G-protein coupled receptor 143 (Ocular albinism type 1 protein) [Source:UniProtKB/Swiss-Prot;Acc:P51810]
ENSG00000108518	606.28	PFN1	17	-	Profilin-1 (Profilin I) [Source:UniProtKB/Swiss- Prot;Acc:P07737]
ENSG00000123560	604.75	PLP1	X	+	Myelin proteolipid protein (PLP)(Lipophilin) [Source:UniProtKB/Swiss-Prot;Acc:P60201]
ENSG00000121083	604.55	DYNLL2	17	+	Dynein light chain 2, cytoplasmic (Dynein light chain LC8-type 2) [Source:UniProtKB/Swiss- Prot;Acc:Q96FJ2]
ENSG00000198715	594.22	C1orf85	1	-	Uncharacterized protein C1orf85 Precursor [Source:UniProtKB/Swiss-Prot;Acc:Q8WWB7]
ENSG00000182612	592.96	TSPAN10	17	+	Tetraspanin-10 (Tspan-10)(Oculospanin) [Source:UniProtKB/Swiss-Prot;Acc:Q9H1Z9]
ENSG00000092841	586.36	MYL6	12	+	Myosin light polypeptide 6 (Smooth muscle and nonmuscle myosin light chain alkali 6)(Myosin light chain alkali 3)(Myosin light chain 3)(MLC-3)(LC17) [Source:UniProtKB/Swiss-Prot;Acc:P60660]
ENSG00000129562	586	DAD1	14	-	Dolichyl-diphosphooligosaccharide--protein glycosyltransferase subunit DAD1 (Oligosaccharyl transferase subunit DAD1)(EC 2.4.1.119)(Defender against cell death 1)(DAD-1) [Source:UniProtKB/Swiss- Prot;Acc:P61803]
ENSG00000123989	585.9	CHPF	2	-	Chondroitin sulfate synthase 2 (EC 2.4.1.175)(Glucuronosyl-N-acetylgalactosaminyl- proteoglycan 4-beta-N-acetylgalactosaminyltransferase II)(N-acetylgalactosaminyl-proteoglycan 3-beta- glucuronosyltransferase II)(EC 2.4.1.226)(Chondroitin glucuronyltransferase II)(N- acetylgalactosaminyltransferase)(Chondroitin-polymerizing factor) [Source:UniProtKB/Swiss-Prot;Acc:Q8IZ52]
ENSG00000039068	575.39	CDH1	16	+	Cadherin-1 Precursor (Epithelial cadherin)(E- cadherin)(Uvomorulin)(CAM 120/80)(CD324 antigen) [Contains E-Cad/CTF1;E-Cad/CTF2;E-Cad/CTF3] [Source:UniProtKB/Swiss- Prot;Acc:P12830]
ENSG00000136160	573.57	EDNRB	13	-	Endothelin B receptor Precursor (ET-B)(Endothelin receptor non-selective type) [Source:UniProtKB/Swiss- Prot;Acc:P24530]
ENSG00000196924	571.52	FLNA	X	-	Filamin-A (Alpha-filamin)(Filamin-1)(Endothelial actin-binding protein)(Actin-binding protein 280)(ABP- 280)(Non-muscle filamin) [Source:UniProtKB/Swiss- Prot;Acc:P21333]
ENSG00000100994	566.32	PYGB	20	+	Glycogen phosphorylase, brain form (EC 2.4.1.1) [Source:UniProtKB/Swiss-Prot;Acc:P11216]
ENSG00000183255	559.04	PTTG1IP	21	-	Pituitary tumor-transforming gene 1 protein- interacting protein Precursor (Pituitary tumor- transforming gene protein-binding factor)(PTTG-binding factor)(PBF) [Source:UniProtKB/Swiss-Prot;Acc:P53801]
ENSG00000169564	555.72	PCBP1	2	+	Poly(rC)-binding protein 1 (Alpha-CP1)(hnRNP- E1)(Nucleic acid-binding protein SUB2.3) [Source:UniProtKB/Swiss-Prot;Acc:Q15365]
ENSG00000090861	555.01	AARS	16	-	Alanyl-tRNA synthetase, cytoplasmic (EC 6.1.1.7)(Alanine--tRNA ligase)(AlaRS)(Renal carcinoma antigen NY-REN-42) [Source:UniProtKB/Swiss- Prot;Acc:P49588]
ENSG00000166226	549.53	CCT2	12	+	T-complex protein 1 subunit beta (TCP-1-beta)(CCT- beta) [Source:UniProtKB/Swiss-Prot;Acc:P78371]
ENSG00000225789	532.81	MALAT1	11	+	metastasis associated lung adenocarcinoma transcript 1 (non-protein coding) (MALAT1), non-coding RNA [Source:RefSeq DNA;Acc:NR_002819]
ENSG00000111540	527.43	RAB5B	12	+	Ras-related protein Rab-5B [Source:UniProtKB/Swiss-Prot;Acc:P61020]
ENSG00000082641	524.14	NFE2L1	17	+	Nuclear factor erythroid 2-related factor 1 (NF-E2- related factor 1)(NFE2-related factor 1)(Nuclear factor, erythroid derived 2, like 1)(Transcription factor 11)(Transcription factor HBZ17)(Transcription factor LCR- F1)(Locus control region-factor 1) [Source:UniProtKB/Swiss-Prot;Acc:Q14494]
